# Supplementary material for: Towards distortion-free imaging of the eye
Source: PLoS One. 2021 Jun 10;16(6):e0252876. doi: 10.1371/journal.pone.0252876 (PMC8192003; doi:10.1371/journal.pone.0252876)
Supplement: S1 File — Code written in MATLAB R2017b (The Mathworks, USA) and requires the Image Processing Toolbox. Users should run the file named “dios_runMe.m”. (ZIP) [file pone.0252876.s002.zip › imreg_simple.m]

function [xtrans,ytrans,outIm] = imreg_simple(movIm,refIm,upSampleBy)

% Simple registration by Fourier space cross-correlation
%
% INPUTS:
% movIm:    The image to be registered
% refIm:    The image to register to
%
% OUTPUTS:
% xtrans:   Horizontal image shift in whole pixels
% ytrans:   Vertical image shift in whole pixels
% outIm:    The registered version of movIm

movIm_orig = movIm;

% Crop out empty areas in either image
cropMask = movIm > 0 & refIm > 0;
c1 = find(sum(cropMask > 0,1),1,'first');
cn = find(sum(cropMask > 0,1),1,'last');
r1 = find(sum(cropMask > 0,2),1,'first');
rn = find(sum(cropMask > 0,2),1,'last');
movIm = movIm(r1:rn,c1:cn);
refIm = refIm(r1:rn,c1:cn);

% Convert to floating point
movIm = double(movIm);
refIm = double(refIm);

% Upsample for sub-pixel resolution
movIm = imresize(movIm,upSampleBy);
refIm = imresize(refIm,upSampleBy);

% Calculate FFT and conj(FFT) of the two images
movIm_ft  = fft2(movIm - mean(movIm(:)));
refIm_ftc = conj(fft2(refIm - mean(refIm(:))));

% Do the cross-correlation
crossCorrMatrix = fftshift(real(ifft2(movIm_ft .* refIm_ftc)));

% Find the peak
[~,max_i] = max(crossCorrMatrix(:));
[rmax,cmax] = ind2sub(size(crossCorrMatrix),max_i);

% Which pixel is central? i.e. zero displacement
if mod(size(crossCorrMatrix,1),2)    
    yhalf = (size(crossCorrMatrix,1)-1)/2+1;
else
    yhalf = size(crossCorrMatrix,1)/2+1;
end

if mod(size(crossCorrMatrix,2),2)
    xhalf = (size(crossCorrMatrix,2)-1)/2+1;
else
    xhalf = size(crossCorrMatrix,2)/2+1;
end
    
% Convert location of the peak to displacement from centre
ytrans = rmax - yhalf;
xtrans = cmax - xhalf;

% Allow for the upsampling
ytrans = ytrans / upSampleBy;
xtrans = xtrans / upSampleBy;

% Displace the original (not cropped) moving image by the calculated amount
outIm = imtranslate(movIm_orig,-[xtrans ytrans],'FillValues',NaN,'OutputView','same');
