# Supplementary material for: Towards distortion-free imaging of the eye
Source: PLoS One. 2021 Jun 10;16(6):e0252876. doi: 10.1371/journal.pone.0252876 (PMC8192003; doi:10.1371/journal.pone.0252876)
Supplement: S1 File — Code written in MATLAB R2017b (The Mathworks, USA) and requires the Image Processing Toolbox. Users should run the file named “dios_runMe.m”. (ZIP) [file pone.0252876.s002.zip › dios_runMe.m]

% Algorithm to solve for systematic distortion, common to a handful of
% images, as described in Bedggood & Metha PLOS 2021

close all
clearvars

% 0.  Adjustable parameters
noiseAmplitude = 0; % standard deviation in 8-bit space
binFactor = 4; % used to save RAM and computation time just prior to calculating solution
clipEdges = 20; % used to avoid edge effects after calculating solution
xy_independent_flag = true; % enable for processing speed if true (no rotations; distortion in x does not vary with y)

% 1. Load warped images from disk
load('dios_demo.mat','warpedStack')

% 1.5 Add noise as requested
warpedStack = warpedStack + noiseAmplitude * randn(size(warpedStack));
warpedStack(warpedStack < 0) = 0;
warpedStack(warpedStack > 255) = 255;

% 2. Estimate full field shifts between each frame and the reference (frame 1)
[detSize,~,numFrames] = size(warpedStack); % square array assumed
Tinv = zeros(3,3,numFrames);
fprintf('Registering images (affine)...\n')
for ff = 1:numFrames
    
    [xtrans,ytrans,outIm] = imreg_simple(warpedStack(:,:,1),warpedStack(:,:,ff),1);
    Tinv(:,:,ff) = pinv([1 0 xtrans; 0 1 ytrans; 0 0 1]);
        
end
fprintf('Done affine registration.\n')

% 3. Seeded by the full field shifts found above, use Matlab's "imregdemons" to
% diffeomorphically register images.
fprintf('Registering images (diffeomorphic "demons" algorithm)...')
[dx,dy] = dios_warpReg(warpedStack,Tinv);
fprintf('\nDone diffeomorphic registration.\n')

% 4. Visual confirmation of registration. The expected output is that the distortion maps,
% when applied to the reference frame, will produce the original warped stack.
[xmesh,ymesh] = meshgrid(1:detSize,1:detSize);
for ff = 2:numFrames
    
    checkIm1 = warpedStack(:,:,ff);    
    checkIm2 = interp2(warpedStack(:,:,1),xmesh + dx(:,:,ff),ymesh + dy(:,:,ff),'linear');
    
    figure; imagesc(checkIm1); axis image; colormap gray; title(sprintf('stack frame %d',ff))
    figure; imagesc(checkIm2); axis image; colormap gray; title('check: this should resemble previous image')
    
end

% 5. Update the translation estimate, which could be hard to get right in the presence of warp
% (expect relatively large errors if this is out by just a couple of pixels)
for ff = 2:numFrames
    Tinv(1,3,ff) = -nanmedian(nanmedian(dx(:,:,ff)));
    Tinv(2,3,ff) = -nanmedian(nanmedian(dy(:,:,ff)));
end

% 6. Downscale the registration data according to binFactor (processing
% time, memory load)
binSize = detSize / binFactor;
dx_bin = NaN(binSize,binSize,numFrames);
dy_bin = NaN(binSize,binSize,numFrames);
for ii = 1:numFrames
    dx_bin(:,:,ii) = imresize(dx(:,:,ii),1/binFactor,'bilinear') / binFactor;
    dy_bin(:,:,ii) = imresize(dy(:,:,ii),1/binFactor,'bilinear') / binFactor;
    Tinv(1,3,ii) = Tinv(1,3,ii) / binFactor;
    Tinv(2,3,ii) = Tinv(2,3,ii) / binFactor;
end
    
% 7. ***** Here is the actual proposed algorithm *****
fprintf('Calculating solution... this might take a while, and expect "rank deficient" warnings...\n')
[x_sol,y_sol] = dios_solve(dx_bin,dy_bin,Tinv,xy_independent_flag);
fprintf('Done calculating solution.\n')

% 8 Upscale the solution according to the degree of binning that was applied
x_sol = imresize(x_sol,binFactor,'bilinear') * binFactor;
y_sol = imresize(y_sol,binFactor,'bilinear') * binFactor;

% 9. Now that we have estimated the solution, for comparison, load the ground truth image
% as well as the actual distortion maps used to generate the stack
load('dios_demo.mat','grdImBig','dx_true','dy_true')

figure;
subplot(2,1,1)
plot(nanmean(x_sol,1)); hold on; plot(nanmean(dx_true,1));
plot(nanmean(y_sol,1)); hold on; plot(nanmean(dy_true,1));
xlabel('horizontal image position (pixels)'); ylabel('Mean displacement (pixels)')
legend('x solution','x true','y solution','y true')
title('x')

subplot(2,1,2)
plot(nanmean(x_sol,2)); hold on; plot(nanmean(dx_true,2));
plot(nanmean(y_sol,2)); hold on; plot(nanmean(dy_true,2));
xlabel('vertical image position (pixels)'); ylabel('Mean displacement (pixels)')
legend('x solution','x true','y solution','y true')
title('y')

% 10. Apply the solution to recover a frame. The solution tells us how the reference frame was *made*. So we
% need to create the inverse look-up table in order to "undo" this:
[xmesh,ymesh] = meshgrid(1:detSize,1:detSize);
xnew = imFromR(xmesh,x_sol,y_sol); % imFromR is a custom PB function, essentially the inverse of Matlab's imwarp function
ynew = imFromR(ymesh,x_sol,y_sol);
x_f = interp2(xmesh,ymesh,xmesh,xnew,ynew,'linear');
y_f = interp2(xmesh,ymesh,ymesh,xnew,ynew,'linear');

imToRecover = warpedStack(:,:,1);
recIm = interp2(xmesh,ymesh,imToRecover,x_f,y_f,'bilinear');
grdIm = wkeep(grdImBig,[detSize detSize]); % compare over a common array size

clipHere = xmesh <= clipEdges | xmesh > (detSize-clipEdges) | ...
    ymesh <= clipEdges | ymesh > (detSize-clipEdges);

grdIm(clipHere) = NaN;
imToRecover(clipHere) = NaN;
recIm(clipHere) = NaN;

figure; imagesc(imToRecover); colormap gray; axis image; title('warped image to recover')
figure; imagesc(grdIm); colormap gray; axis image; title('ground truth image')
figure; imagesc(recIm); colormap gray; axis image; title('recovered image')
