# Supplementary material for: Towards distortion-free imaging of the eye
Source: PLoS One. 2021 Jun 10;16(6):e0252876. doi: 10.1371/journal.pone.0252876 (PMC8192003; doi:10.1371/journal.pone.0252876)
Supplement: S1 File — Code written in MATLAB R2017b (The Mathworks, USA) and requires the Image Processing Toolbox. Users should run the file named “dios_runMe.m”. (ZIP) [file pone.0252876.s002.zip › dios_solve.m]

function [x_sol,y_sol] = dios_solve(dx_f_aff_F,dy_f_aff_F,Tinv,xy_independent_flag)

% Solve for the common warp field which must underlie an image stack.
% Images (2 to numFrames) must have been diffeomorphically registered
% to the first image in the stack (e.g. with demons).
%
% Inputs:
% - Registration map in x, a set of (detSize x detSize) arrays which would
% warp the reference image to resemble the Nth image in the stack
% - Registration map in y
% - Affine transforms, a set of (3x3) arrays which could "move the eye" to
% generate the Nth image in the stack, if there were no common warp field.
%
% NB: dx_f_aff_F and dy_f_aff_F already encompass the affine transforms as
% well as the common warp field. But, we have to supply the affine
% transforms separately, so that we know what the functional differences
% truly are. For example if we observe a horizontal shift of an object by
% 10 pixels but also know that the eye translated by 10 pixels in that
% direction, the difference in warp field between the points is zero.
%
% ---- The general approach ----
% We want to find the same object in different frames, where the frames
% were affine transformed by different amounts prior to the common warp
% field being applied (e.g. the eye moves; the warp field is tied to the
% imaging system i.e. fixed with respect to the detector).
%
% Each pixel in the registration map therefore informs us of the difference
% in the common warp field evaluated at two points. This might be termed a
% "paired functional difference". If we consider all pixels in a
% registration map, and combine a few frames with differing affine
% transforms with respect to the reference, we have enough information to
% uniquely define the function.
%
% Each observation i.e. paired functional difference could be expressed as:
% f(p) - f(q) = displacement between p and q
%
% In matrix shorthand the left side of the above equation is:
% [0 0 0 0 0 0 0 0 0 0 0 0 0 0 0 +1 -1]*[a b c d e f g h i j k l m n o p q]'
%
% i.e. this will be a sparse matrix, with each pixel as a variable and each
% observation (entry in a registration map) being a row.
%
% We can rapidly construct the sparse array by supplying information like:
% row, column, value. Otherwise it takes forever. Most of the code below is
% just setting up the correct row, column and value to place in the sparse
% array.
% On each row we must fill out the location of the pth pixel, that of the
% qth pixel and the value to place at each of those (+1 and -1
% respectively).
% But it gets slightly complicated because:
% - We implement 2x2 interpolation for matched pixels (so there are 4 "qth"
% pixels and 4 corresponding values
% - There is cross-talk between x and y, i.e. the set of x equations invoke
% displacements in y (not relevant for pure translation)
% - We solve for x and y simultaneously, so there are 2N columns in the
% sparse array
%
% This means that for each row (observation), instead of 2 entries as
% illustrated above there are really as many as 18 entries (p in x and y,
% q*4 in x and y, q*4 in y and x)

[detSize,~,numFrames] = size(dx_f_aff_F);
[xmesh,ymesh] = meshgrid(1:detSize,1:detSize);

% Pre-allocate variables. Here is the nomenclature for the inscrutable variable names:

% p  = we loop each pixel in the image to find its match. p indicates the looped pixel
% q  = the pixel matching the pth pixel
% i  = column location of a pixel. Each pixel is a variable in the set of simultaneous equations
% v  = value placed at the qth pixel. We always place +1 at the pth pixel, but at the qth pixel we must interpolate to account for fractional displacements
% 11 = also 12; 21; 22... the information for the qth pixel is spread out to allow for fractional displacements. This is a simple 2x2 linear interpolation. The assigned values sum to -1.
% LR = left or right side of the sparse array. We have a set of equations for x displacements (left) and y displacements (right). There is cross-talk between them (e.g. for rotation)

% ith column to store the "+1" for the looped pixels below. We will assign enough space as though all pixels will
% provide useful information, and cull later.
pxi = NaN*zeros(detSize^2*numFrames,1);

% ith column to store the "-1" for the matched pixels below, albeit dispersed to account for fractional displacements
qxi11 = NaN*zeros(detSize^2*numFrames,1);
qxi12 = NaN*zeros(detSize^2*numFrames,1);
qxi21 = NaN*zeros(detSize^2*numFrames,1);
qxi22 = NaN*zeros(detSize^2*numFrames,1);

% NB: The column locations for the y variables are calculated below, everything is just shifted over by one image (detSize^2)

% The x values that will be stored on the x (left) side
qxv11_X = NaN*zeros(detSize^2*numFrames,1);
qxv12_X = NaN*zeros(detSize^2*numFrames,1);
qxv21_X = NaN*zeros(detSize^2*numFrames,1);
qxv22_X = NaN*zeros(detSize^2*numFrames,1);

% The x values that will be stored on the y (right) side (there is cross-talk between x and y when we have
% rotations etc... for translation only this would not occur)
qxv11_Y = NaN*zeros(detSize^2*numFrames,1);
qxv12_Y = NaN*zeros(detSize^2*numFrames,1);
qxv21_Y = NaN*zeros(detSize^2*numFrames,1);
qxv22_Y = NaN*zeros(detSize^2*numFrames,1);

% The y values that will be stored on the x (left) side (i.e. cross-talk again)
qyv11_X = NaN*zeros(detSize^2*numFrames,1);
qyv12_X = NaN*zeros(detSize^2*numFrames,1);
qyv21_X = NaN*zeros(detSize^2*numFrames,1);
qyv22_X = NaN*zeros(detSize^2*numFrames,1);

% The y values that will be stored on the y (right) side
qyv11_Y = NaN*zeros(detSize^2*numFrames,1);
qyv12_Y = NaN*zeros(detSize^2*numFrames,1);
qyv21_Y = NaN*zeros(detSize^2*numFrames,1);
qyv22_Y = NaN*zeros(detSize^2*numFrames,1);

% The paired function differences, i.e. the actual displacements after accounting for the affine transform
Dx = NaN*zeros(detSize^2*numFrames,1);
Dy = NaN*zeros(detSize^2*numFrames,1);

pp = 1:(detSize^2); % This is how many variables (columns) there are on each of the 2 sides of the sparse array (one set for x, one set for y)

gi_all = false(detSize^2,1); % gi = "good index"... default this to "all bad"

N = 0; % row counter in the sparse array. Used to cull un-needed rows at the end

for ff = 2:numFrames

    % Reference space co-ordinates
    xR = xmesh + dx_f_aff_F(:,:,ff);
    yR = ymesh + dy_f_aff_F(:,:,ff);
    
    % Image space co-ordinates, we will just use the meshgrid values
    xI = xmesh;
    yI = ymesh;
    
    % Reject information outside the array bounds
    gi = yR >= 1 & xR >= 1 & yR <= detSize & xR <= detSize & ~(yR == yI & xR == xI);

    gi = gi(:); % vectorise
    
    xR = xR(gi);
    yR = yR(gi);
    xI = xI(gi);
    yI = yI(gi);
    
    good_num = sum(gi);

    % ***** The fundamental equation *****
    % paired functional difference = location of this pixel minus location of the matched pixel, after allowing for the affine transform
    fdif_x = xI - ( Tinv(1,1,ff)*xR + Tinv(1,2,ff)*yR + Tinv(1,3,ff) );
    fdif_y = yI - ( Tinv(2,1,ff)*xR + Tinv(2,2,ff)*yR + Tinv(2,3,ff) );

    % Store the "paired functional differences" in x and y
    Dx((N+1):(N+good_num)) = fdif_x;  % only use as many rows as we need
    Dy((N+1):(N+good_num)) = fdif_y;

    % Now we must figure out where and what to populate in the sparse array. We are considering the pth pixel:
    pxi((N+1):(N+good_num)) = pp(gi);
    
    % We also know where the pth pixel is matched (qth pixel). But we must account for fractional displacements:
    xR_flor = floor(xR);
    xR_ceil = ceil(xR);
    yR_flor = floor(yR);
    yR_ceil = ceil(yR);

    % These are the 4 pixels which have a claim to this information (would just be 1 pixel if displacement was integer)
    qxi11((N+1):(N+good_num)) = sub2ind([detSize detSize],yR_flor,xR_flor);
    qxi12((N+1):(N+good_num)) = sub2ind([detSize detSize],yR_flor,xR_ceil);
    qxi21((N+1):(N+good_num)) = sub2ind([detSize detSize],yR_ceil,xR_flor);
    qxi22((N+1):(N+good_num)) = sub2ind([detSize detSize],yR_ceil,xR_ceil);            

    % These are the weightings to help decide how important each of those 4 pixels are
    x_ceil_fraction = (xR - xR_flor);
    x_flor_fraction = 1 - x_ceil_fraction;
    y_ceil_fraction = (yR - yR_flor);
    y_flor_fraction = 1 - y_ceil_fraction;

    % For each of the 4 pixels identified, we must fill out 4 units of
    % information: x displacements in the set of x equations, x in the set
    % of y, y in the set of x, and y in the set of y. Ouch!
   
    % x values in the set of x equations (top half of sparse array)
    qxv11_X((N+1):(N+good_num)) = -Tinv(1,1,ff) * x_flor_fraction .* y_flor_fraction;    
    qxv12_X((N+1):(N+good_num)) = -Tinv(1,1,ff) * x_ceil_fraction .* y_flor_fraction;
    qxv21_X((N+1):(N+good_num)) = -Tinv(1,1,ff) * x_flor_fraction .* y_ceil_fraction;
    qxv22_X((N+1):(N+good_num)) = -Tinv(1,1,ff) * x_ceil_fraction .* y_ceil_fraction;
    
    % x values in the set of y equations i.e. cross-talk (bottom half)
    qxv11_Y((N+1):(N+good_num)) = -Tinv(2,1,ff) * x_flor_fraction .* y_flor_fraction;    
    qxv12_Y((N+1):(N+good_num)) = -Tinv(2,1,ff) * x_ceil_fraction .* y_flor_fraction;
    qxv21_Y((N+1):(N+good_num)) = -Tinv(2,1,ff) * x_flor_fraction .* y_ceil_fraction;
    qxv22_Y((N+1):(N+good_num)) = -Tinv(2,1,ff) * x_ceil_fraction .* y_ceil_fraction;
    
    % y values in the set of x equations i.e. cross-talk (top half)
    qyv11_X((N+1):(N+good_num)) = -Tinv(1,2,ff) * x_flor_fraction .* y_flor_fraction;    
    qyv12_X((N+1):(N+good_num)) = -Tinv(1,2,ff) * x_ceil_fraction .* y_flor_fraction;
    qyv21_X((N+1):(N+good_num)) = -Tinv(1,2,ff) * x_flor_fraction .* y_ceil_fraction;
    qyv22_X((N+1):(N+good_num)) = -Tinv(1,2,ff) * x_ceil_fraction .* y_ceil_fraction;
    
    % y values in the set of y equations (bottom half)
    qyv11_Y((N+1):(N+good_num)) = -Tinv(2,2,ff) * x_flor_fraction .* y_flor_fraction;    
    qyv12_Y((N+1):(N+good_num)) = -Tinv(2,2,ff) * x_ceil_fraction .* y_flor_fraction;
    qyv21_Y((N+1):(N+good_num)) = -Tinv(2,2,ff) * x_flor_fraction .* y_ceil_fraction;
    qyv22_Y((N+1):(N+good_num)) = -Tinv(2,2,ff) * x_ceil_fraction .* y_ceil_fraction;   

    % update N to keep track of how many good observations (rows) we used
    N = N + good_num;
    
    % keep track of which pixels ever saw information across any of the
    % frames... below we will discard uninformed pixels
    gi_all = gi_all | gi;
    
end

% Get rid of empty rows (else very slow solution)
pxi(N+1:end) = [];

qxi11(N+1:end) = [];
qxi12(N+1:end) = [];
qxi21(N+1:end) = [];
qxi22(N+1:end) = [];

qxv11_X(N+1:end) = [];
qxv12_X(N+1:end) = [];
qxv21_X(N+1:end) = [];
qxv22_X(N+1:end) = [];

qxv11_Y(N+1:end) = [];
qxv12_Y(N+1:end) = [];
qxv21_Y(N+1:end) = [];
qxv22_Y(N+1:end) = [];

qyv11_X(N+1:end) = [];
qyv12_X(N+1:end) = [];
qyv21_X(N+1:end) = [];
qyv22_X(N+1:end) = [];

qyv11_Y(N+1:end) = [];
qyv12_Y(N+1:end) = [];
qyv21_Y(N+1:end) = [];
qyv22_Y(N+1:end) = [];

Dx(N+1:end) = [];
Dy(N+1:end) = [];

% The columns for the y displacements will be positioned one full image to the right, so their location is:
pyi   = pxi   + detSize^2;
qyi11 = qxi11 + detSize^2;
qyi12 = qxi12 + detSize^2;
qyi21 = qxi21 + detSize^2;
qyi22 = qxi22 + detSize^2;

% And don't forget the values for the looped pixels (always +1)
pxv = ones(size(pxi));
pyv = ones(size(pyi));

iii = (1:N)';        
    
if ~xy_independent_flag
    
    % As described above, rapidly generate the sparse array by supplying arguments in the order row, column, value.
    % Each row carries non-zero values for up to 18 columns as described above.
    % The final 2 arguments to sparse are the number of rows and columns.
    NN = sparse([iii;           iii; iii; iii; iii;              iii; iii; iii; iii;          iii+N;    iii+N; iii+N; iii+N; iii+N;       iii+N; iii+N; iii+N; iii+N],...
            [pxi;       qxi11; qxi12; qxi21; qxi22;         qyi11; qyi12; qyi21; qyi22;       pyi;      qyi11; qyi12; qyi21; qyi22;       qxi11; qxi12; qxi21; qxi22],...
            [pxv;  qxv11_X; qxv12_X; qxv21_X; qxv22_X;  qyv11_X; qyv12_X; qyv21_X; qyv22_X;   pyv;   qyv11_Y; qyv12_Y; qyv21_Y; qyv22_Y;  qxv11_Y; qxv12_Y; qxv21_Y; qxv22_Y],...
             2*N,2*detSize^2);     
    
    % Use of lsqminnorm is equivalent to pinv(NN)*[Dx; Dy], but is  sparse-friendly.
    % Warn us if the solution is of low rank (happens often even if the correction
    % looks great... but worth paying attention to the reported "tol", lower is better.
    xy_tmp = -lsqminnorm(NN,[Dx; Dy],'warn');

    x_sol = reshape(xy_tmp(1:end/2),detSize,detSize);
    x_sol(~gi_all) = NaN; % only consider pixels for which there was a direct match found

    y_sol = reshape(xy_tmp(end/2+1:end),detSize,detSize);
    y_sol(~gi_all) = NaN;

else
         
    % Solve the set of x and y equations separately, it is much faster. The
    % coefficients are the same for the set of x and y equations
    NN = sparse([iii;           iii; iii; iii; iii],...
            [pxi;       qxi11; qxi12; qxi21; qxi22],...
            [pxv;  qxv11_X; qxv12_X; qxv21_X; qxv22_X],...
             1*N,1*detSize^2);          
       
    x_sol = -lsqminnorm(NN,Dx,'warn');
    y_sol = -lsqminnorm(NN,Dy,'warn');

    x_sol = reshape(x_sol,detSize,detSize); % back to 2D
    y_sol = reshape(y_sol,detSize,detSize);

    x_sol(~gi_all) = NaN; % only consider pixels for which there was a direct match found
    y_sol(~gi_all) = NaN;
    
end

% If the solution is poorly constrained there may be some random, very
% large numbers. Get rid of these, after normalising to the array centre.
x_sol = x_sol - x_sol(end/2,end/2);
y_sol = y_sol - y_sol(end/2,end/2);
