# Supplementary material for: Towards distortion-free imaging of the eye
Source: PLoS One. 2021 Jun 10;16(6):e0252876. doi: 10.1371/journal.pone.0252876 (PMC8192003; doi:10.1371/journal.pone.0252876)
Supplement: S1 File — Code written in MATLAB R2017b (The Mathworks, USA) and requires the Image Processing Toolbox. Users should run the file named “dios_runMe.m”. (ZIP) [file pone.0252876.s002.zip › dios_warpReg.m]

function [Dxs,Dys,dewarpedStack] = dios_warpReg(warpedStack,Tinv)

% Register image stack to the first frame using Matlab's "imregdemons"
% algorithm. We will reverse the moving and reference images so that the
% returned deformation maps will transform the reference image into each of
% the images in the stack. We will first apply the affine transform Tinv to
% get us in the "ballpark" so that imregdemons has a better chance to
% succeed.

[detSize,~,numFrames] = size(warpedStack);
[xmesh,ymesh] = meshgrid(1:detSize,1:detSize);

% Allocate arrays
Dxs = NaN*zeros(detSize,detSize,numFrames);
Dys = NaN*zeros(detSize,detSize,numFrames);
dewarpedStack = NaN*zeros(detSize,detSize,numFrames);
    
for ff = 2:numFrames

    movIm = warpedStack(:,:,1); % reverse which image is reference and which is moving
    refIm = warpedStack(:,:,ff);
    
    % Help demons by first applying a supplied affine transform (e.g.
    % correct for full image shifts)
    xy_new = pinv(Tinv(:,:,ff))*[xmesh(:)'; ymesh(:)'; ones(1,numel(xmesh))];
    xnew = reshape(xy_new(1,:),detSize,detSize);
    ynew = reshape(xy_new(2,:),detSize,detSize);
    outIm = interp2(xmesh,ymesh,movIm,xnew,ynew,'linear');

    bi = outIm == 0 | isnan(outIm);
    outIm(bi) = -999; % put some garbage in the missing bits to minimise extrapolation (it can't take NaNs)

    % Now use "demons" algorithm, applying local warping to match the images
    [D,~] = imregdemons(outIm,refIm,[500 400 200],'AccumulatedFieldSmoothing',1.5,'DisplayWaitbar',false);
    
    % Keep track of the pre-applied affine transform (i.e. we want to do
    % the whole thing in one move)
    Dx = D(:,:,1) + (xnew-xmesh);
    Dy = D(:,:,2) + (ynew-ymesh);

    % Calculate image to verify registration accuracy. Since we have reversed reference and
    % moving images, this is not so much a "de"-warp but a "re"-warp, i.e. compare
    % dewarpedStack(:,:,ff) with warpedStack(:,:,ff) to verify accuracy.
    testIm = interp2(xmesh,ymesh,movIm,xmesh + Dx,ymesh + Dy,'linear');
    dewarpedStack(:,:,ff) = testIm;
    
    % Demons helpfully extrapolated in the deformation map, we don't want that information
    bi = isnan(testIm);    
    Dx(bi) = NaN;
    Dy(bi) = NaN;

    Dxs(:,:,ff) = Dx;
    Dys(:,:,ff) = Dy;

    fprintf('.')
    
end
