# Supplementary material for: Towards distortion-free imaging of the eye
Source: PLoS One. 2021 Jun 10;16(6):e0252876. doi: 10.1371/journal.pone.0252876 (PMC8192003; doi:10.1371/journal.pone.0252876)
Supplement: S1 File — Code written in MATLAB R2017b (The Mathworks, USA) and requires the Image Processing Toolbox. Users should run the file named “dios_runMe.m”. (ZIP) [file pone.0252876.s002.zip › imFromR.m]

function outIm = imFromR(inIm,dx,dy)

% Transforms an image according to supplied deformation maps (used by
% flame_simulate). The input image could also be a meshgrid, allowing
% co-ordinate transforms (used by flame_demons to convert from "D" to "R",
% see notes below).
% 
% The difference between this function and the Matlab "imwarp" function is
% that in the latter, array co-ordinates match those of the output image.
% So the displacements "D" tell you where to read from the input image, to
% populate the output image.
%
% In the present function, array co-ordinates match the input image. The
% displacements (which I have termed "R" to differentiate from "D" used by
% imwarp) tell you where to shift each pixel of the input image -- hence
% the use of the scatteredInterpolant function below, as the output image
% will not be sampled regularly (causing errors with the use of interp2).
%
% INPUTS:
% inIm:     The input array
% dx:       Deformation map in x direction
% dy:       Deformation map in y direction
% 
% OUTPUTS:
% outIm:    The transformed version of the input array

[ySize,xSize] = size(inIm);
[xmesh,ymesh] = meshgrid(1:xSize,1:ySize);

xnew = xmesh + dx;
ynew = ymesh + dy;

gi = ~isnan(dx) & ~isnan(dy);
F = scatteredInterpolant(xnew(gi),ynew(gi),inIm(gi),'linear','none');
outIm = reshape(F(xmesh(:),ymesh(:)),ySize,xSize);

% nb: reverse transform if needed (see imFromR_rev)
% outIm = interp2(xmesh,ymesh,inIm,xnew,ynew,'linear');
